# Supplementary material for: Dissipation Behavior and Dietary Risk Assessment of Thiamethoxam, Pyraclostrobin, and Their Metabolites in Home-Style Pickled Cowpea
Source: Foods. 2023 Sep 6;12(18):3337. doi: 10.3390/foods12183337 (PMC10527991; doi:10.3390/foods12183337)
Supplement: Supplementary file 1 [file foods-12-03337-s001.zip]

Archive with 1 entries (1 files):
- foods-2567763-supplementary.pdf
